# Supplementary material for: Integrated RNA-Seq and Metabolomics Analyses of Biological Processes and Metabolic Pathways Involved in Seed Development in Arachis hypogaea L
Source: Genes (Basel). 2025 Feb 28;16(3):300. doi: 10.3390/genes16030300 (PMC11942507; doi:10.3390/genes16030300)
Supplement: Supplementary file 1 [file genes-16-00300-s001.zip]

Archive with 1 entries (1 files):
- genes-3460540-supplementary.xls
