# Supplementary material for: Integrated RNA-Seq and Metabolomics Analyses of Biological Processes and Metabolic Pathways Involved in Seed Development in Arachis hypogaea L
Source: Genes (Basel). 2025 Feb 28;16(3):300. doi: 10.3390/genes16030300 (PMC11942507; doi:10.3390/genes16030300)
Supplement: Supplementary file 1 [file genes-16-00300-s001.zip › genes-3460540-supplementary.xls]

## Sheet: Sheet1
																				Table S1 Primer pairs of eight genes for qRT-PCR .
																					Gene name	Forword sequence (F)	Reverse sequence (R)
																				qRT-PCR	arahy.I0TYPH-WRKY	CGGCGGATATTGGAGTTTGC	TGCGGCGAGTAGGGTAGGGA
																					arahy.H91V8V-NAC	CGGAGTGGTTCTTCTTCT	ATTGGTCCTCTTCCCTTT
																					arahy.CPTS0I-MYB	ACAACGGCAGTTACAAGAAAGG	GGAAAGGGACAATGAAGTGGG
																					arahy.HQ4J8E-bHLH	TAATACCAATAATACCCTTCAGCC	AGCATTTCCACGACCAGTTT
																					arahy.0U2YQ3-CKX2	ATCTAACACCGCCACCAAGC	ACAAAGTAGTCCGATTCAGC
																					arahy.TI8LFW-CYP450	AGGATTTAATAGCTGGTGGA	ACCTCATTGTCTCCTTAGCG
																					arahy.0N24AQ-UGT	TGGAAATGATGGGATAGAGC	GCCAGAATAGCCAAAGGGTC
																					arahy.BDKN1M-CZOGT1	CAAGACGCCGTACACTTATCG	CTCGTATTGGGAACTTATGAAA
																					ahACT11	TTGGAATGGGTCAGAAGGATGC	AGTGGTGCCTCAGTAAGAAGC
